# Supplementary material for: Bird migratory flyways influence the phylogeography of the invasive brine shrimp Artemia franciscana in its native American range
Source: PeerJ. 2013 Nov 7;1:e200. doi: 10.7717/peerj.200 (PMC3828609; doi:10.7717/peerj.200)
Supplement: Table S1 [file peerj-01-200-s001.xls]

## Sheet: Average geograph-dist pops
	AMC	AMON	ASG	CHSL	BRM	MexT	MexSQ	MexFSJ	GUA	SFB	GSL	CGZ	CHAP	CHLC	CHPI	JAYA	MexLC	CHLV	CHP	CM	VEC	CMEA	CMUS	MANW	CSC	CT	Mex99	MexCe	MexCB	MexH	MexY	PLC	PPS	PVE	PLM	PLU	PV	USSB	USSF
AMC	0	9621.5	223.54	1250.23	3904.08	6801.96	8835.86	8013.62	5786.65	9778.84	9485.22	4799.56	10007.2	1004.43	981.93	5595.51	6254.68	856.38	842.84	4830.41	4815.67	10113.6	10139.5	10073.2	4796.15	4816.97	6632.42	6450.83	7651.37	7247.56	8096.35	2541.73	2795.94	2564.43	2476.4	6773.11	3396.11	5425.95	5424.52
AMON		0	9431.42	8376.95	9651.04	2823.53	876.96	1666.28	4662.21	276.22	657.46	5298.61	1690.48	8623.14	9417.22	4684.82	3381.57	9208.73	9045.07	5454.08	5643.24	1872.65	1898.41	1855.82	5300.85	5350.8	3037.9	3345.08	2009.75	2377.33	1540.52	7081.57	6828.85	7059.26	7147.07	9396.26	6233.89	5489.01	5479.07
ASG			0	1080.31	4023.34	6615.44	8639	7815.99	5669.77	9584.65	9308.02	4672.61	9853.37	839.43	841.9	5471.14	6071.9	670.09	629.41	4717.45	4715.49	9963.85	9990.32	9923.31	4669.16	4695.34	6454.45	6285.61	7469.65	7060.42	7902.54	2359.04	2614.26	2382.17	2294.11	6877.32	3216.49	5342.29	5340.24
CHSL				0	3946.63	5555.15	7601.55	6781.58	4632.27	8539.34	8235.01	3622.15	8773.96	246.36	1489.61	4422.1	5005.68	1194.89	984.91	3691.32	3716.58	8885.88	8912.57	8845.28	3618.63	3653.43	5382.2	5205.67	6401.76	6001.09	6857.3	1295.52	1548.23	1317.72	1229.99	6628.61	2146.63	4378.22	4374.62
BRM					0	7297.58	9234.08	8596.05	5002.61	9910.31	9169.17	4573.22	9028.26	3896.09	4865.23	5019.08	6779.44	4664.33	4542.64	4332.21	4093.81	9026.68	9037.43	8996.91	4572.21	4483.95	6936.36	6484.92	7824.06	7660.66	8536.42	4463.5	4559.73	4466.15	4429.32	2884.75	4820.09	4162.03	4171.98
MexT						0	2098.19	1331.95	2495.73	2999.42	2722.66	2727.04	3506.86	5801.47	6657.67	2373.62	568.54	6430.86	6256.97	2968.64	3219.97	3668.66	3700.36	3629.09	2728.23	2813.67	399.27	912.22	879.12	446.21	1340.33	4260.46	4006.95	4237.93	4325.88	7987.15	3410.59	3366.89	3353.36
MexSQ							0	823.88	4243.48	957.2	1215.88	4736.36	2341.95	7846.59	8581.82	4215.04	2666.73	8382.86	8225.92	4932.61	5151.4	2534.52	2564.59	2508.23	4738.14	4804.98	2379.79	2771.08	1412.32	1664.54	758.03	6308.05	6058.94	6286.51	6373.57	9359.87	5474.06	5111.62	5100.09
MexFSJ								0	3673.79	1778.26	1817.77	4041.42	2865.25	7026.24	7761.4	3602.94	1893.88	7560.27	7402.48	4265.21	4503.16	3054.35	3086.45	3021.35	4042.85	4121.21	1663.76	2116.02	882.75	935.91	230.01	5489.38	5241.43	5468.06	5554.86	9016.23	4660.3	4555.53	4542.94
GUA									0	4915.46	4232.36	1023.3	4376.4	4850.47	6073.37	276.67	2123.89	5786.65	5577.21	959.2	1041.92	4443.56	4464.92	4405.53	1026.93	979.28	2097.85	1590.3	2846.03	2765.88	3579.27	3576.16	3359.33	3552.86	3625.26	5511.7	2866.99	882.11	869.37
SFB										0	918.73	5528.39	1887.72	8785.05	9538.79	4930.58	3563.63	9338.52	9180.12	5692.37	5887.17	2062.11	2085.68	2049.22	5530.54	5584.13	3236.72	3566.72	2215.77	2554.87	1682.5	7244.13	6993.08	7222.21	7309.69	9671.12	6402.56	5748.83	5738.7
GSL											0	4962.16	1128.83	8480.82	9380.23	4289.06	3243.08	9151.34	8974.72	5082.8	5247.22	1320.78	1350.37	1295.97	4964.73	5000.15	2853.58	3068.96	1848.13	2291.31	1627.42	6949.36	6693.97	6926.11	7014.13	8767.26	6091.53	5020.59	5011.72
CGZ												0	5265.53	3845.33	5052.51	799.95	2207.78	4766.94	4558.11	323.01	602.49	5352.36	5376.18	5312.92	3.63	125.21	2377.93	1968.64	3332.79	3106.93	4004.65	2554.8	2342.32	2531.66	2603.07	5683.81	1877.75	1190.86	1178.51
CHAP													0	9014.02	10049.5	4505.18	3948.29	9796.3	9604.58	5312.07	5417.9	192.81	223.66	167.59	5268.63	5274.32	3525.56	3589.08	2648.05	3124.76	2652.19	7531.32	7278.1	7507.23	7593.5	8153.8	6680.12	5033.2	5027.38
CHLC														0	1325.26	4645.02	5252.02	1033.91	832.35	3904.31	3919.19	9124.48	9150.98	9083.93	3841.83	3872.88	5628.19	5449.08	6648.04	6247.39	7102.89	1541.61	1794.53	1563.88	1476.09	6631.17	2392.96	4569.4	4566.32
CHPI															0	5848.35	6146.82	294.72	505.47	5149.78	5192.54	10179.3	10207.9	10138.3	5048.91	5095.64	6554.41	6461.8	7533.14	7092.71	7876.82	2546.82	2792.47	2571.08	2488.88	7716.39	3378.87	5863.97	5860.04
JAYA																0	1957.58	5563.98	5355.64	808.53	959.96	4582.83	4605.56	4543.99	803.47	780.25	1982.15	1490.94	2805.42	2678.61	3525.29	3334.89	3112.72	3311.33	3385.74	5682.17	2607.31	1004.62	990.61
MexLC																	0	5911.71	5732.76	2469.69	2732.97	4098.56	4129.38	4058.12	2208.64	2302.91	427.17	696.85	1398.07	1009.03	1908.86	3713.48	3458.84	3690.59	3778.66	7633.74	2859.09	2962.19	2948.16
CHLV																		0	211.4	4859.86	4899.91	9922.71	9951.01	9881.8	4763.36	4808.25	6314.86	6207.24	7303.22	6869.03	7668.56	2276.96	2525.79	2301.22	2217.55	7495.71	3118.08	5569.85	5565.97
CHP																			0	4649.2	4688.55	9728.99	9757.08	9688.1	4554.53	4598.58	6132.8	6015.78	7126.81	6696.9	7505.99	2078.41	2329.04	2102.65	2018.1	7354.44	2924.56	5358.61	5354.71
CM																				0	282.44	5387.05	5409.34	5348.45	324.53	198.17	2604.16	2163.29	3521.6	3329.38	4214.39	2704.17	2509.32	2682	2747.19	5363.32	2094.39	902.82	891.64
VEC																					0	5482.95	5503.9	5445.17	603.69	479.11	2848.02	2391.31	3739.08	3568.62	4443.53	2808.51	2631.17	2787.42	2846.49	5081.61	2264.13	720.34	711.97
CMEA																						0	32.47	40.94	5355.53	5356.56	3673.98	3717.63	2816.52	3293.78	2840.03	7652.82	7400.55	7628.66	7714.46	8070.11	6804.81	5074.44	5069.17
CMUS																							0	71.35	5379.36	5379.79	3704.67	3746.45	2848.64	3325.91	2872.26	7680.65	7428.5	7656.49	7742.23	8066.84	6833.03	5092.1	5086.91
MANW																								0	5316.09	5317.42	3633.47	3676.69	2777.8	3255.09	2806.34	7611.97	7359.68	7587.81	7673.61	8055.13	6763.91	5038.95	5033.62
CSC																									0	126.95	2379.39	1970.58	3334.7	3108.41	4006.27	2551.17	2338.7	2528.03	2599.44	5684.9	1874.23	1193.54	1181.21
CT																										0	2457.61	2034.16	3397.53	3185.63	4078.53	2615.82	2409.87	2593.02	2662.12	5560.71	1963.88	1073.81	1061.77
Mex99																											0	513.11	1029.75	729.12	1633.51	4095.86	3840.43	4072.58	4160.59	7588.18	3237.96	2971.18	2957.74
MexCe																												0	1364.18	1187.78	2052.54	3945.58	3691.43	3921.61	4008.43	7075.07	3091.8	2467.92	2454.68
MexCB																													0	477.34	742.41	5110.89	4856.02	5087.92	5175.99	8134.26	4255.27	3722.26	3710.23
MexH																														0	910.33	4706.23	4452.86	4683.74	4771.66	8192.85	3856.77	3647.37	3634.4
MexY																															0	5562.36	5311.84	5540.54	5627.92	8864.58	4723.51	4458.25	4446.02
PLC																																0	255.54	24.27	65.56	6772.26	858.57	3523.23	3516.13
PPS																																	0	232.15	320.16	6776.6	603.04	3350.14	3342.34
PVE																																		0	88.08	6766.25	835.08	3502.5	3495.36
PLM																																			0	6759.73	922.97	3559.49	3552.6
PLU																																				0	6803.79	4682.49	4696.73
PV																																					0	2979.65	2970.07
USSB																																						0	14.31
USSF																																							0
