# Supplementary material for: Bird migratory flyways influence the phylogeography of the invasive brine shrimp Artemia franciscana in its native American range
Source: PeerJ. 2013 Nov 7;1:e200. doi: 10.7717/peerj.200 (PMC3828609; doi:10.7717/peerj.200)
Supplement: Table S2 [file peerj-01-200-s002.xls]

## Sheet: Hoja1
	MexCe	Mex99	MexY	MexH	MexT	MexCB	MexLC	MexSQ	MexFSJ	GUA	GSL	SFB	USSF	USSB	MANW	CMUS	CHAP	CMEA	BRM	CGZ	CM	CSC	CT	PPS	PLC	PV	PVE	PLM	VEC	JAYA	CHSL	CHLC	CHLV	CHPI	CHP	AMC	ASG	PLU	AMON
MexCe	0.00
Mex99	0.00	0.00
MexY	1.00	1.00	0.00
MexH	0.88	0.87	0.84	0.00
MexT	0.86	0.85	0.80	0.10	0.00
MexCB	0.97	0.97	0.96	0.81	0.78	0.00
MexLC	0.93	0.93	0.89	0.48	0.22	0.87	0.00
MexSQ	0.99	0.99	0.98	0.74	0.58	0.95	0.73	0.00
MexFSJ	0.82	0.81	0.80	0.34	0.20	0.79	0.28	0.39	0.00
GUA	0.97	0.97	0.95	0.71	0.55	0.92	0.67	0.28	0.36	0.00
GSL	0.94	0.94	0.90	0.57	0.31	0.89	0.03	0.77	0.46	0.72	0.00
SFB	0.93	0.93	0.89	0.67	0.48	0.88	0.49	0.12	0.29	0.18	0.56	0.00
USSF	0.99	0.99	0.99	0.91	0.90	0.97	0.95	0.99	0.89	0.97	0.95	0.95	0.00
USSB	0.98	0.98	0.98	0.90	0.88	0.96	0.94	0.98	0.87	0.96	0.94	0.94	0.15	0.00
MANW	0.99	0.99	0.99	0.71	0.67	0.94	0.83	0.98	0.62	0.93	0.85	0.86	0.98	0.97	0.00
CMUS	0.99	0.99	0.99	0.75	0.71	0.95	0.85	0.98	0.70	0.94	0.86	0.86	0.98	0.97	0.00	0.00
CHAP	0.93	0.93	0.95	0.72	0.69	0.91	0.81	0.92	0.66	0.90	0.84	0.85	0.96	0.94	0.57	0.60	0.00
CMEA	0.98	0.98	0.98	0.83	0.79	0.96	0.89	0.97	0.81	0.95	0.89	0.89	0.98	0.98	-0.01	0.00	0.67	0.00
BRM	1.00	1.00	0.99	0.72	0.56	0.95	0.73	-0.02	0.34	0.29	0.77	0.11	0.99	0.98	0.99	0.99	0.93	0.98	0.00
CGZ	0.97	0.97	0.95	0.62	0.32	0.92	0.29	0.84	0.45	0.76	0.35	0.57	0.97	0.96	0.93	0.93	0.88	0.94	0.86	0.00
CM	0.94	0.94	0.99	0.88	0.87	0.97	0.94	0.99	0.83	0.97	0.94	0.93	0.99	0.98	0.99	0.98	0.93	0.98	1.00	0.97	0.00
CSC	0.98	0.98	0.96	0.62	0.33	0.92	0.30	0.87	0.47	0.79	0.36	0.60	0.98	0.97	0.93	0.94	0.89	0.95	0.89	-0.03	0.97	0.00
CT	0.96	0.96	0.94	0.64	0.41	0.91	0.45	0.86	0.48	0.79	0.50	0.65	0.97	0.96	0.92	0.92	0.88	0.94	0.86	0.48	0.96	0.49	0.00
PPS	0.97	0.97	0.95	0.77	0.72	0.94	0.80	0.94	0.72	0.90	0.83	0.85	0.98	0.97	0.94	0.95	0.91	0.96	0.94	0.89	0.97	0.90	0.89	0.00
PLC	1.00	1.00	0.99	0.82	0.77	0.96	0.86	0.98	0.80	0.94	0.87	0.87	0.99	0.98	0.99	0.99	0.94	0.98	0.99	0.94	1.00	0.95	0.93	0.09	0.00
PV	1.00	1.00	1.00	0.82	0.75	0.97	0.86	0.99	0.79	0.95	0.86	0.86	0.99	0.99	0.99	0.99	0.95	0.98	1.00	0.94	1.00	0.95	0.93	0.89	0.99	0.00
PVE	0.97	0.97	0.95	0.79	0.74	0.94	0.82	0.94	0.75	0.91	0.84	0.85	0.98	0.97	0.95	0.95	0.92	0.96	0.94	0.90	0.97	0.90	0.89	0.15	0.21	0.90	0.00
PLM	0.99	0.99	0.99	0.82	0.77	0.96	0.86	0.98	0.79	0.94	0.87	0.87	0.99	0.98	0.98	0.98	0.94	0.98	0.99	0.94	0.99	0.94	0.93	0.85	0.96	0.98	0.85	0.00
VEC	0.79	0.79	0.98	0.87	0.85	0.96	0.92	0.98	0.81	0.96	0.93	0.93	0.98	0.97	0.97	0.97	0.92	0.97	0.99	0.96	0.15	0.96	0.95	0.96	0.99	0.99	0.96	0.98	0.00
JAYA	1.00	1.00	0.99	0.69	0.48	0.95	0.49	0.95	0.53	0.86	0.64	0.62	0.99	0.98	0.98	0.98	0.92	0.97	0.98	0.78	0.99	0.81	0.80	0.93	0.99	0.99	0.93	0.98	0.98	0.00
CHSL	0.97	0.97	0.98	0.85	0.83	0.96	0.91	0.98	0.77	0.96	0.93	0.92	0.98	0.96	0.96	0.97	0.91	0.97	0.98	0.95	0.97	0.96	0.95	0.96	0.99	0.99	0.96	0.98	0.95	0.98	0.00
CHLC	1.00	1.00	0.99	0.69	0.49	0.95	0.50	0.97	0.55	0.87	0.65	0.62	0.99	0.98	0.99	0.99	0.92	0.98	1.00	0.80	1.00	0.83	0.82	0.94	0.99	1.00	0.94	0.99	0.99	0.00	0.99	0.00
CHLV	0.99	0.99	0.99	0.87	0.85	0.96	0.92	0.98	0.85	0.96	0.93	0.92	0.98	0.98	0.98	0.98	0.94	0.98	0.99	0.96	0.99	0.96	0.95	0.95	0.98	0.99	0.95	0.98	0.98	0.98	0.98	0.99	0.00
CHPI	0.84	0.84	0.77	0.42	0.33	0.75	0.36	0.58	0.24	0.56	0.48	0.51	0.88	0.87	0.65	0.69	0.69	0.77	0.56	0.51	0.85	0.52	0.55	0.69	0.74	0.75	0.72	0.74	0.84	0.46	0.82	0.47	0.81	0.00
CHP	0.94	0.94	0.92	0.73	0.71	0.88	0.80	0.89	0.68	0.86	0.84	0.84	0.94	0.93	0.87	0.89	0.86	0.92	0.88	0.87	0.94	0.87	0.86	0.89	0.92	0.92	0.90	0.92	0.93	0.90	0.92	0.90	0.92	0.52	0.00
AMC	1.00	1.00	1.00	0.90	0.88	0.98	0.95	0.99	0.88	0.98	0.95	0.94	0.99	0.98	0.99	0.99	0.95	0.99	1.00	0.98	1.00	0.98	0.97	0.98	1.00	1.00	0.98	1.00	0.98	1.00	0.78	1.00	0.99	0.87	0.95	0.00
ASG	0.95	0.95	0.98	0.86	0.84	0.96	0.91	0.97	0.80	0.95	0.93	0.92	0.97	0.96	0.95	0.95	0.90	0.96	0.97	0.95	0.95	0.95	0.95	0.96	0.98	0.98	0.96	0.98	0.93	0.97	-0.01	1.00	0.97	0.83	0.92	0.68	0.00
PLU	1.00	1.00	1.00	0.91	0.89	0.97	0.95	0.99	0.89	0.98	0.95	0.95	0.98	0.96	0.99	0.99	0.95	0.98	1.00	0.98	0.99	0.98	0.97	0.98	1.00	1.00	0.98	0.99	0.98	0.99	0.98	1.00	0.99	0.88	0.95	1.00	0.97	0.00
AMON	0.98	0.98	0.96	0.61	0.40	0.92	0.45	0.87	0.36	0.79	0.59	0.60	0.98	0.96	0.93	0.94	0.88	0.95	0.89	0.67	0.98	0.70	0.72	0.89	0.95	0.95	0.89	0.94	0.96	0.81	0.96	0.83	0.96	0.48	0.86	0.98	0.95	0.98	0.00
NOTE: Population codes in bold indicate putative introduced populations.
